# Supplementary material for: Identification and validation of lncRNAs involved in m6A regulation for patients with ovarian cancer
Source: Cancer Cell Int. 2021 Jul 8;21:363. doi: 10.1186/s12935-021-02076-7 (PMC8268297; doi:10.1186/s12935-021-02076-7)
Supplement: Supplementary file 1 — Additional file 1: Table S1. Trans-regulation lncRNA-TF-mRNA. [file 12935_2021_2076_MOESM1_ESM.xlsx]

## Sheet: Sheet1
Table S1 Trans-regulation lncRNA-TF-mRNA
TF	mRNA	lncRNA
C/EBPbeta	IGF2BP1	AC010745.4
ER-alpha	IGF2BP1	AC010745.4
GR-alpha	IGF2BP1	AC010745.4
GR-beta	IGF2BP1	AC010745.4
p53	IGF2BP1	AC010745.4
Pax-5	IGF2BP1	AC010745.4
STAT4	IGF2BP1	AC010745.4
TFII-I	IGF2BP1	AC010745.4
YY1	IGF2BP1	AC010745.4
C/EBPbeta	IGF2BP1	AC026904.1
ER-alpha	IGF2BP1	AC026904.1
GR-alpha	IGF2BP1	AC026904.1
GR-beta	IGF2BP1	AC026904.1
STAT4	IGF2BP1	AC026904.1
TFIID	IGF2BP1	AC026904.1
TFII-I	IGF2BP1	AC026904.1
YY1	IGF2BP1	AC026904.1
AP-2alphaA	IGF2BP1	CACNA1G-AS1
C/EBPbeta	IGF2BP1	CACNA1G-AS1
ER-alpha	IGF2BP1	CACNA1G-AS1
GCF	IGF2BP1	CACNA1G-AS1
GR	IGF2BP1	CACNA1G-AS1
GR-alpha	IGF2BP1	CACNA1G-AS1
GR-beta	IGF2BP1	CACNA1G-AS1
p53	IGF2BP1	CACNA1G-AS1
Pax-5	IGF2BP1	CACNA1G-AS1
STAT4	IGF2BP1	CACNA1G-AS1
TFIID	IGF2BP1	CACNA1G-AS1
TFII-I	IGF2BP1	CACNA1G-AS1
XBP-1	IGF2BP1	CACNA1G-AS1
YY1	IGF2BP1	CACNA1G-AS1
AP-2alphaA	IGF2BP1	DNM3OS
C/EBPbeta	IGF2BP1	DNM3OS
ER-alpha	IGF2BP1	DNM3OS
GR	IGF2BP1	DNM3OS
GR-alpha	IGF2BP1	DNM3OS
GR-beta	IGF2BP1	DNM3OS
Pax-5	IGF2BP1	DNM3OS
STAT4	IGF2BP1	DNM3OS
TFIID	IGF2BP1	DNM3OS
TFII-I	IGF2BP1	DNM3OS
YY1	IGF2BP1	DNM3OS
AP-2alphaA	IGF2BP1	ERVH48-1
C/EBPbeta	IGF2BP1	ERVH48-1
c-Myc	IGF2BP1	ERVH48-1
ER-alpha	IGF2BP1	ERVH48-1
GR	IGF2BP1	ERVH48-1
GR-alpha	IGF2BP1	ERVH48-1
GR-beta	IGF2BP1	ERVH48-1
p53	IGF2BP1	ERVH48-1
Pax-5	IGF2BP1	ERVH48-1
STAT4	IGF2BP1	ERVH48-1
TFIID	IGF2BP1	ERVH48-1
TFII-I	IGF2BP1	ERVH48-1
XBP-1	IGF2BP1	ERVH48-1
YY1	IGF2BP1	ERVH48-1
AP-2alphaA	IGF2BP1	HOXA-AS3
C/EBPbeta	IGF2BP1	HOXA-AS3
ER-alpha	IGF2BP1	HOXA-AS3
GCF	IGF2BP1	HOXA-AS3
GR	IGF2BP1	HOXA-AS3
GR-alpha	IGF2BP1	HOXA-AS3
GR-beta	IGF2BP1	HOXA-AS3
p53	IGF2BP1	HOXA-AS3
Pax-5	IGF2BP1	HOXA-AS3
STAT4	IGF2BP1	HOXA-AS3
TFIID	IGF2BP1	HOXA-AS3
TFII-I	IGF2BP1	HOXA-AS3
XBP-1	IGF2BP1	HOXA-AS3
YY1	IGF2BP1	HOXA-AS3
AP-2alphaA	IGF2BP1	PTENP1-AS
C/EBPbeta	IGF2BP1	PTENP1-AS
ER-alpha	IGF2BP1	PTENP1-AS
GCF	IGF2BP1	PTENP1-AS
GR	IGF2BP1	PTENP1-AS
GR-alpha	IGF2BP1	PTENP1-AS
GR-beta	IGF2BP1	PTENP1-AS
p53	IGF2BP1	PTENP1-AS
Pax-5	IGF2BP1	PTENP1-AS
STAT4	IGF2BP1	PTENP1-AS
TFIID	IGF2BP1	PTENP1-AS
TFII-I	IGF2BP1	PTENP1-AS
XBP-1	IGF2BP1	PTENP1-AS
YY1	IGF2BP1	PTENP1-AS
TFIID	METTL5	AC010894.3
TFII-I	METTL5	AC010894.3
C/EBPbeta	RBM15	ACAP2-IT1
ER-alpha	RBM15	ACAP2-IT1
FOXP3	RBM15	ACAP2-IT1
GR	RBM15	ACAP2-IT1
GR-alpha	RBM15	ACAP2-IT1
GR-beta	RBM15	ACAP2-IT1
HNF-1A	RBM15	ACAP2-IT1
HNF-3alpha	RBM15	ACAP2-IT1
TFIID	RBM15	ACAP2-IT1
YY1	RBM15	ACAP2-IT1
AP-2alphaA	YTHDC1	UBA6-AS1
C/EBPbeta	YTHDC1	UBA6-AS1
c-Ets-1	YTHDC1	UBA6-AS1
ER-alpha	YTHDC1	UBA6-AS1
FOXP3	YTHDC1	UBA6-AS1
GATA-1	YTHDC1	UBA6-AS1
GR	YTHDC1	UBA6-AS1
GR-alpha	YTHDC1	UBA6-AS1
GR-beta	YTHDC1	UBA6-AS1
IRF-2	YTHDC1	UBA6-AS1
TFII-I	YTHDC1	UBA6-AS1
YY1	YTHDC1	UBA6-AS1
