# Supplementary material for: Identification and validation of lncRNAs involved in m6A regulation for patients with ovarian cancer
Source: Cancer Cell Int. 2021 Jul 8;21:363. doi: 10.1186/s12935-021-02076-7 (PMC8268297; doi:10.1186/s12935-021-02076-7)
Supplement: Supplementary file 3 — Additional file 3: Table S2. Difference in Immune microenvironment. [file 12935_2021_2076_MOESM3_ESM.xlsx]

## Sheet: Sheet1
Table S2 Difference in Immune microenvironment
Type	p value	logFC
Neutrophils_cells	6.76e-14	0.33686
MEP	3.39e-11	-0.0104808
Fibroblasts_cells	6.08e-10	0.871785
Endothelial_cells	9.87e-10	0.281172
CD8+ naive T-cells	1.51e-09	-0.0123912
pro B-cells	2.33e-09	-0.0134604
Plasmacytoid dendritic cell	5.08e-09	0.0172551
Monocytic_lineage	5.45e-08	0.470131
Central memory CD4 T cell	7.31e-08	0.0208944
Eosinophils cells	1.54e-07	0.00665549
cDC	3.46e-07	0.016683
Natural killer cell	9.48e-07	0.0249868
Pericytes	1.19e-06	0.0137225
Activated CD8 T cell	2.3e-06	-0.0324779
Central memory CD8 T cell	3e-06	0.020057
Th1 cells	1.05e-05	-0.0401725
Astrocytes	1.4e-05	0.0246978
MSC	1.79e-05	0.0189495
StromalScore	2.23e-05	284.459
CLP	4.69e-05	-0.024306
Myeloid_dendritic_cells	6.72e-05	0.251463
T cells CD4 memory resting	8.66e-05	0.0375615
CD56dim natural killer cell	0.000114777	0.0163397
Regulatory T cell	0.000132292	0.0336192
Mesangial cells	0.000160304	0.0129088
NKT	0.000241685	0.0256846
T follicular helper cell	0.000679436	0.0158647
T_cells	0.000793918	0.194887
B_lineage	0.000853052	0.19637
iDC	0.000912051	0.0391841
Chondrocytes	0.00120669	0.00650385
Melanocytes	0.00195575	0.0011467
Tregs	0.0022615	0.00297418
Adipocytes	0.00255072	0.0020533
ESTIMATEScore	0.00282385	368.765
Eosinophil	0.00300368	0.0254107
Neurons	0.00301601	-0.000929121
Macrophage	0.00449954	0.0176638
Th2 cells	0.00460578	-0.0163615
Neutrophil	0.00619599	0.0253315
Immature B cell	0.00638622	0.0251916
Skeletal muscle	0.00639766	-0.00508242
Megakaryocytes	0.00691462	-0.00183516
Natural killer T cell	0.00859804	0.011591
Immature dendritic cell	0.0105307	0.0115162
Epithelial cells	0.0123977	0.0101335
T cells gamma delta	0.0165854	-0.00465979
Preadipocytes	0.0169755	0.00461813
CD4+ Tcm	0.0171287	0.00188077
NK cells	0.0176164	-0.00065989
CD4+ memory T-cells	0.0193038	-0.00201813
T cells follicular helper	0.0209994	-0.00683634
DC	0.0231189	0.00544231
MPP	0.026409	-0.00231483
Memory B cell	0.0345523	0.00986058
Type 1 T helper cell	0.0420658	0.00768286
Mast cell	0.0434954	0.0128443
MDSC	0.0468076	0.0262639
Endothelial cells	0.0490507	0.000417033
