# Supplementary material for: Identification and validation of lncRNAs involved in m6A regulation for patients with ovarian cancer
Source: Cancer Cell Int. 2021 Jul 8;21:363. doi: 10.1186/s12935-021-02076-7 (PMC8268297; doi:10.1186/s12935-021-02076-7)
Supplement: Supplementary file 4 — Additional file 4: Table S3. Drugs with significant difference in sensitivity. [file 12935_2021_2076_MOESM4_ESM.xlsx]

## Sheet: Sheet1
Table. S3 Drugs with significant difference in sensitivity
Drug	logFC	Group with higher IC50
A.443654	0.0187896	Low Risk
AS601245	1.70552e-11	Low Risk
Pazopanib	1.92012e-10	Low Risk
PD.0325901	5.45205e-05	High Risk
PD.0332991	0.000178654	Low Risk
PF.562271	1.38875e-07	Low Risk
PF.02341066	1.72838e-05	High Risk
PHA.665752	9.02005e-08	Low Risk
PLX4720	4.76361e-07	Low Risk
Pyrimethamine	1.2022e-06	Low Risk
QS11	2.97853e-08	Low Risk
RDEA119	0.00525417	High Risk
RO.3306	0.00358471	Low Risk
Roscovitine	0.000218486	Low Risk
S.Trityl.L.cysteine	0.00334102	Low Risk
Salubrinal	1.8643e-06	Low Risk
SB.216763	0.000258403	Low Risk
SB590885	2.80284e-12	Low Risk
Shikonin	3.61199e-05	High Risk
AUY922	5.88461e-06	Low Risk
Temsirolimus	0.00192311	High Risk
Thapsigargin	0.0123456	Low Risk
Tipifarnib	0.00086846	Low Risk
Vinblastine	6.88313e-09	Low Risk
Vinorelbine	0.0119687	Low Risk
Vorinostat	0.000130697	High Risk
Axitinib	0.0105307	Low Risk
WH.4.023	0.00152648	Low Risk
WZ.1.84	7.00675e-09	Low Risk
X681640	1.80871e-08	Low Risk
XMD8.85	4.38468e-06	Low Risk
AZ628	1.78871e-09	Low Risk
AZD.2281	0.0453936	Low Risk
AZD6482	2.44671e-05	Low Risk
BAY.61.3606	3.77665e-10	Low Risk
Bexarotene	7.82578e-05	Low Risk
BI.2536	1.21435e-06	Low Risk
Bicalutamide	0.00722232	Low Risk
Bleomycin	0.00042625	Low Risk
BMS.708163	7.39071e-09	High Risk
BMS.754807	6.01404e-07	Low Risk
Bosutinib	0.0432887	Low Risk
Bryostatin.1	0.000234434	Low Risk
CCT018159	0.0262726	Low Risk
CGP.60474	3.74613e-07	Low Risk
CGP.082996	0.0162843	Low Risk
CHIR.99021	8.51929e-11	Low Risk
Cisplatin	0.000278136	High Risk
CMK	7.97937e-06	Low Risk
Cyclopamine	0.0002134	Low Risk
AG.014699	0.0167786	High Risk
Docetaxel	6.18958e-05	Low Risk
EHT.1864	2.02747e-06	High Risk
Elesclomol	0.0401893	Low Risk
Embelin	7.31523e-11	Low Risk
Epothilone.B	5.47664e-08	Low Risk
Erlotinib	0.00898321	Low Risk
FH535	1.31536e-07	Low Risk
AICAR	0.0129127	Low Risk
FTI.277	1.43644e-05	Low Risk
GDC0941	0.0005006	Low Risk
Gefitinib	0.000717504	High Risk
Gemcitabine	0.00222804	Low Risk
GNF.2	0.000184414	High Risk
group_risk.txt	1.13745e-06	Low Risk
GSK269962A	7.03471e-06	High Risk
GW.441756	0.00997118	Low Risk
AKT.inhibitor.VIII	0.0380132	High Risk
Imatinib	6.42864e-05	Low Risk
IPA.3	5.05035e-05	High Risk
JNJ.26854165	1.56016e-11	Low Risk
JNK.Inhibitor.VIII	4.48076e-05	Low Risk
JW.7.52.1	0.0109607	Low Risk
KIN001.135	0.00275111	High Risk
KU.55933	0.0460417	High Risk
MG.132	8.16848e-08	Low Risk
Midostaurin	8.68136e-05	High Risk
Mitomycin.C	0.0028423	Low Risk
MK.2206	0.000164327	Low Risk
MS.275	4.42964e-10	Low Risk
AP.24534	4.98867e-09	Low Risk
NSC.87877	0.0145525	High Risk
NU.7441	0.000604021	High Risk
NVP.BEZ235	1.54395e-06	Low Risk
NVP.TAE684	3.97075e-09	Low Risk
OSI.906	5.47523e-05	Low Risk
Parthenolide	0.00023352	Low Risk
